# Supplementary material for: Dauricine Impedes the Tumorigenesis of Lung Adenocarcinoma by Regulating Nrf2 and Reactive Oxygen Species
Source: Cells. 2025 May 12;14(10):698. doi: 10.3390/cells14100698 (PMC12109956; doi:10.3390/cells14100698)
Supplement: Supplementary file 1 [file cells-14-00698-s001.zip]

Archive with 1 entries (1 files):
- cells-3554803-supplementary.pdf
